# Supplementary material for: Role of Enzymic Antioxidants in Mediating Oxidative Stress and Contrasting Wound Healing Capabilities in Oral Mucosal/Skin Fibroblasts and Tissues
Source: Antioxidants (Basel). 2023 Jun 30;12(7):1374. doi: 10.3390/antiox12071374 (PMC10375950; doi:10.3390/antiox12071374)
Supplement: Supplementary file 1 [file antioxidants-12-01374-s001.zip]

Archive with 1 entries (1 files):
- antioxidants-2483160-supplementary.pdf
